# Supplementary material for: Herbal Inhalation Therapy for Allergic Rhinitis: A Systematic Review and Meta-Analysis
Source: Pharmaceuticals (Basel). 2025 Dec 11;18(12):1877. doi: 10.3390/ph18121877 (PMC12736282; doi:10.3390/ph18121877)
Supplement: Supplementary file 1 [file pharmaceuticals-18-01877-s001.zip]

Archive with 2 entries (2 files):
- PRISMA_Supplementary file_S1.pdf
- Supplementary_File_S2.pdf
